# Supplementary material for: Modulation of Toll-like receptor 1 intracellular domain structure and activity by Zn2+ ions
Source: Commun Biol. 2021 Aug 24;4:1003. doi: 10.1038/s42003-021-02532-0 (PMC8385042; doi:10.1038/s42003-021-02532-0)
Supplement: Supplementary file 4 — Supplementary Data 1 [file 42003_2021_2532_MOESM4_ESM.xlsx]

## Sheet: Sheet1
		Pam3CSK4	-	+	+	+	+	+	+		Pam3CSK4	-	+	+	+	+	+	+	+
		ZnCl2, μM	0	0	5	10	20	50	100		TPEN, μM	0	0	0.01	0.05	0.2	1	5	20
			244930	690913	706553	689055	588369	448138	305700			238119	865629	838237	750251	606915	476222	342870	328541
			280433	790583	768933	611634	601005	430948	306577			223564	830801	704571	798157	578203	468871	336624	334095
			207373	795314	654884	773804	544173	425945	333224			279437	734517	851592	705473	573871	453676	338082	326224
		Average	244245	758937	710123	691498	577849	435010	315167		Average	247040	810316	798133	751294	586330	466256	339192	329620
			1	3.10727	2.90742	2.83116	2.36585	1.78104	1.29037			1	3.2801	3.23079	3.04118	2.37342	1.88737	1.37302	1.33428
		Pam3CSK4	-	+	+	+	+	+	+		Pam3CSK4	-	+	+	+	+	+	+	+
		ZnCl2, μM	0	0	5	10	20	50	100		TPEN, μM	0	0	0.01	0.05	0.2	1	5	20
			208993	697575	649525	667089	523010	418252	288102			173058	549018	553904	487322	469974	311580	329639	338142
			247575	690076	655347	593751	533606	358384	294940			176378	566454	625185	575698	445314	409406	238353	225461
			180912	647573	639215	689218	482014	335845	275758			182593	654957	585508	543364	437263	357757	246179	235383
		Average	212493	678408	648029	650019	512877	370827	286267		Average	177343	590143	588199	535461	450850	359581	271390	266329
			1	3.19261	3.04964	3.05901	2.41361	1.74512	1.34718			1	3.32769	3.31673	3.01935	2.54225	2.0276	1.53031	1.50177
			1.1	3.51187	3.35461	3.36491	2.65497	1.91964	1.4819			1.1	3.66046	3.6484	3.32129	2.79648	2.23036	1.68334	1.65195
		Pam3CSK4	-	+	+	+	+	+	+		Pam3CSK4	-	+	+	+	+	+	+	+
		ZnCl2, μM	0	0	5	10	20	50	100		TPEN, μM	0	0	0.01	0.05	0.2	1	5	20
			203478	753519	734851	735768	535327	462663	367661			287214	858904	798738	847675	603195	527979	455721	436646
			277647	720704	731911	685083	516171	469029	388182			291929	947819	894298	754977	648115	454890	454609	433026
			201005	767825	657911	662304	582031	409080	374767			297423	849371	828698	871460	562147	509718	448996	440916
		Average	227377	747349	708224	694385	544510	446924	376870			292189	885365	840578	824704	604486	497529	453109	436863
			1	3.28683	3.11476	3.0539	2.39475	1.96557	1.65747			1	3.03011	2.87683	2.82251	2.06882	1.70277	1.55074	1.49514
			1.2	3.9442	3.73772	3.66468	2.8737	2.35868	1.98896			1.2	3.63614	3.4522	3.38701	2.48258	2.04332	1.86089	1.79417
		Pam3CSK4	-	+	+	+	+	+	+		Pam3CSK4	-	+	+	+	+	+	+	+
		ZnCl2, μM	0	0	5	10	20	50	100		TPEN, μM	0	0	0.01	0.05	0.2	1	5	20
			189494	691297	637981	648924	447878	383100	276611			251506	729128	728677	676764	527313	428849	341919	331389
			198792	699682	651139	603321	405758	360173	268061			189699	733142	746087	694310	549269	413508	345843	334665
			216766	666450	638525	655666	482178	385420	248372			230162	723180	711409	739547	502428	498743	348061	340545
		Average	201684	685810	642548	635970	445271	376231	264348			223789	728483	728724	703540	526337	447033	345274	335533
			1	3.40042	3.18592	3.1533	2.20777	1.86545	1.3107			1	3.25522	3.2563	3.14377	2.35193	1.99757	1.54286	1.49933
			1.3	4.42054	4.14169	4.09929	2.8701	2.42508	1.70392			1.3	4.23179	4.23319	4.0869	3.05751	2.59684	2.00571	1.94913
			Vector	TLR1	TLR2	TLR1/2	C667A	H669A	E670A	N672A	N682A	C686A	C707A
		Vehicle	409607	384173	441231	374011	425291	393024	309238	458925	367685	369773	415392
		Vehicle	449731	449572	389327	336392	409071	403319	325817	382615	302991	253955	360345
		Vehicle	448812	419202	386440	307099	386243	370095	380921	408112	338465	296555	339480
		Average	436050	417649	405666	339167	406868	388813	338659	416551	336380	306761	371739
			1	1	1	1	1	1	1	1	1	1	1
		Pam3CSK4	497637	482278	507213	1868716	508361	1853946	1794633	1759175	1778405	1998591	1909547
		Pam3CSK4	428955	495862	450286	1879374	592877	1846221	1833729	1850446	1790868	1889646	1991866
		Pam3CSK4	411165	424742	475476	1845304	456282	1760935	1843810	1811737	1851473	1814664	1862714
		Average	445919	467627	477658	1.86446e+06	519173	1.82037e+06	1.82406e+06	1.80712e+06	1.80692e+06	1900967	1.92138e+06
			1.02263	1.11967	1.17747	5.49718	1.27602	4.68186	5.38612	4.33829	5.37164	6.1969	5.16861
			Vector	TLR1	TLR2	TLR1/2	C667A	H669A	E670A	N672A	N682A	C686A	C707A
		Vehicle	409269	433107	392536	457349	375520	488062	400650	416893	414730	344413	480564
		Vehicle	386666	401440	440884	432126	393318	434629	395281	437457	439445	343296	465163
		Vehicle	387902	433508	429932	451118	430592	430935	456452	376993	403700	334120	456863
		Average	394612	422685	421117	446864	399810	451209	417461	410448	419292	340610	467530
			1	1	1	1	1	1	1	1	1	1	1
			1.1	1.1	1.1	1.1	1.1	1.1	1.1	1.1	1.1	1.1	1.1
		Pam3CSK4	448004	506244	399011	1829463	498892	1850555	1881881	1888437	1754697	1824992	1932455
		Pam3CSK4	350285	433327	392938	1870841	494395	1886988	1910538	1853040	1844423	1869345	1921981
		Pam3CSK4	429380	451078	483501	1829885	505045	1803218	1811066	1817668	1814364	1762267	1861040
		Average	409223	463550	425150	1.8434e+06	499444	1.84692e+06	1.86783e+06	1.85305e+06	1.80449e+06	1818868	1.90516e+06
			1.03703	1.09668	1.00958	4.12518	1.2492	4.09327	4.47426	4.5147	4.30367	5.34004	4.07494
			1.14073	1.20635	1.11053	4.5377	1.37412	4.5026	4.92168	4.96617	4.73404	5.87404	4.48244
			Vector	TLR1	TLR2	TLR1/2	C667A	H669A	E670A	N672A	N682A	C686A	C707A
		Vehicle	342811	390305	314615	261859	313223	303809	285338	370163	258140	422179	349789
		Vehicle	303051	332387	352652	306079	399849	387276	348092	336153	324877	301085	357200
		Vehicle	329146	328220	305689	343860	257722	352760	241789	344692	337410	313052	322634
		Average	325003	350304	324319	303933	323598	347948	291740	350336	306809	345439	343208
			1	1	1	1	1	1	1	1	1	1	1
			1.2	1.2	1.2	1.2	1.2	1.2	1.2	1.2	1.2	1.2	1.2
		Pam3CSK4	350669	384420	394156	901357	427138	861515	842211	887250	893018	870753	927526
		Pam3CSK4	313787	364521	377788	904794	469275	811735	863878	799669	896692	863780	992765
		Pam3CSK4	363702	362158	402538	918810	410164	832477	844507	807510	916317	910123	982785
		Average	342719	370366	391494	908320	435526	835242	850199	831476	902009	881552	967692
			1.05451	1.05727	1.20713	2.98856	1.34588	2.40048	2.91424	2.37337	2.93997	2.55198	2.81955
			1.26541	1.26873	1.44855	3.58627	1.61506	2.88057	3.49708	2.84804	3.52796	3.06237	3.38346
		qRT-PCR
		Raw data 1	孔		样品名称	样品类型	目的基因	内参基因	目的基因Ct		Analysis 1	基因	样品名称	重复个数	Ct平均值	对照组Ct平均值	对照组 Ct平均值的标准偏差	dCt相对定量	dCt相对定量标准偏差	相对定量表达
			A1		Vector	对照组	actin		13.29			TLR1-SybrGreen	Vector	2	23.77	23.77	0.01	1	0.01	1
			A2		TLR1 alone	未知样品	actin		13.04			[actin-SybrGreen]	Vector	2	13.29	13.29	0.00211	1	0.00146
			A3		TLR2 alone	未知样品	actin		14.51			TLR1-SybrGreen	TLR1 alone	2	16.63	16.63	0.46	140.84	44.56	130.01
			A4		TLR1/TLR2	未知样品	actin		13.69			[actin-SybrGreen]	TLR1 alone	2	13.18	13.18	0.2	1.08	0.15
			A5		TLR1-C667A/TLR2	未知样品	actin		13.5			TLR1-SybrGreen	TLR2 alone	2	23.59	23.59	0.12	1.13	0.1	2.58
			A6		TLR1-H669A/TLR2	未知样品	actin		13.69			[actin-SybrGreen]	TLR2 alone	2	14.48	14.48	0.04	0.44	0.01
			A7		TLR1-E670A/TLR2	未知样品	actin		13.53			TLR1-SybrGreen	TLR1/TLR2	2	17.78	17.78	0.22	63.63	9.68	89.12
			A8		TLR1-N672A/TLR2	未知样品	actin		13.77			[actin-SybrGreen]	TLR1/TLR2	2	13.78	13.78	0.13	0.71	0.06
			A9		TLR1-N682A/TLR2	未知样品	actin		13.61			TLR1-SybrGreen	TLR1-C667A/TLR2	2	17.49	17.49	0.22	77.62	11.84	93.74
			A10		TLR1-C686A/TLR2	未知样品	actin		13.67			[actin-SybrGreen]	TLR1-C667A/TLR2	2	13.57	13.57	0.1	0.83	0.06
			A11		TLR1-C707A/TLR2	未知样品	actin		14			TLR1-SybrGreen	TLR1-H669A/TLR2	2	17.45	17.45	0.15	80.27	8.27	109.83
			A12			空白						[actin-SybrGreen]	TLR1-H669A/TLR2	2	13.75	13.75	0.08	0.73	0.04
			B1		Vector	对照组	actin		13.29			TLR1-SybrGreen	TLR1-E670A/TLR2	2	17.42	17.42	0.09	81.68	5.3	101.39
			B2		TLR1 alone	未知样品	actin		13.32			[actin-SybrGreen]	TLR1-E670A/TLR2	2	13.61	13.61	0.1	0.81	0.06
			B3		TLR2 alone	未知样品	actin		14.46			TLR1-SybrGreen	TLR1-N672A/TLR2	2	17.65	17.65	0.19	69.81	9.3	89.28
			B4		TLR1/TLR2	未知样品	actin		13.87			[actin-SybrGreen]	TLR1-N672A/TLR2	2	13.65	13.65	0.17	0.78	0.09
			B5		TLR1-C667A/TLR2	未知样品	actin		13.64			TLR1-SybrGreen	TLR1-N682A/TLR2	2	17.56	17.56	0.23	74.06	11.58	96.31
			B6		TLR1-H669A/TLR2	未知样品	actin		13.8			[actin-SybrGreen]	TLR1-N682A/TLR2	2	13.67	13.67	0.09	0.77	0.05
			B7		TLR1-E670A/TLR2	未知样品	actin		13.68			TLR1-SybrGreen	TLR1-C686A/TLR2	2	17.75	17.75	0.19	64.95	8.37	87.44
			B8		TLR1-N672A/TLR2	未知样品	actin		13.53			[actin-SybrGreen]	TLR1-C686A/TLR2	2	13.72	13.72	0.07	0.74	0.04
			B9		TLR1-N682A/TLR2	未知样品	actin		13.73			TLR1-SybrGreen	TLR1-C707A/TLR2	2	18	18	0.01	54.73	0.47	83.17
			B10		TLR1-C686A/TLR2	未知样品	actin		13.77			[actin-SybrGreen]	TLR1-C707A/TLR2	2	13.9	13.9	0.15	0.66	0.07
			B11		TLR1-C707A/TLR2	未知样品	actin		13.79			TLR2-SybrGreen	Vector	2	28.85	28.85	0.13	1	0.09	1
			B12			空白						[actin-SybrGreen]	Vector	2	13.29	13.29	0.00211	1	0.00146
			C1		Vector	对照组	TLR1		23.77			TLR2-SybrGreen	TLR1 alone	2	28.72	28.72	0.01	1.1	0.01	1.01
			C2		TLR1 alone	未知样品	TLR1		16.96			[actin-SybrGreen]	TLR1 alone	2	13.18	13.18	0.2	1.08	0.15
			C3		TLR2 alone	未知样品	TLR1		23.68			TLR2-SybrGreen	TLR2 alone	2	19.62	19.62	0.12	602.62	48.25	1374.17
			C4		TLR1/TLR2	未知样品	TLR1		17.94			[actin-SybrGreen]	TLR2 alone	2	14.48	14.48	0.04	0.44	0.01
			C5		TLR1-C667A/TLR2	未知样品	TLR1		17.65			TLR2-SybrGreen	TLR1/TLR2	2	19.53	19.53	0.05	638.85	20.51	894.67
			C6		TLR1-H669A/TLR2	未知样品	TLR1		17.55			[actin-SybrGreen]	TLR1/TLR2	2	13.78	13.78	0.13	0.71	0.06
			C7		TLR1-E670A/TLR2	未知样品	TLR1		17.49			TLR2-SybrGreen	TLR1-C667A/TLR2	2	19.54	19.54	0.05	636.78	20.03	769.06
			C8		TLR1-N672A/TLR2	未知样品	TLR1		17.78			[actin-SybrGreen]	TLR1-C667A/TLR2	2	13.57	13.57	0.1	0.83	0.06
			C9		TLR1-N682A/TLR2	未知样品	TLR1		17.72			TLR2-SybrGreen	TLR1-H669A/TLR2	2	19.52	19.52	0.04	644.5	18.98	881.77
			C10		TLR1-C686A/TLR2	未知样品	TLR1		17.88			[actin-SybrGreen]	TLR1-H669A/TLR2	2	13.75	13.75	0.08	0.73	0.04
			C11		TLR1-C707A/TLR2	未知样品	TLR1		17.99			TLR2-SybrGreen	TLR1-E670A/TLR2	2	19.57	19.57	0.04	622.9	15.7	773.18
			C12			空白						[actin-SybrGreen]	TLR1-E670A/TLR2	2	13.61	13.61	0.1	0.81	0.06
			D1		Vector	对照组	TLR1		23.78			TLR2-SybrGreen	TLR1-N672A/TLR2	2	19.78	19.78	0.11	537.54	39.76	687.39
			D2		TLR1 alone	未知样品	TLR1		16.31			[actin-SybrGreen]	TLR1-N672A/TLR2	2	13.65	13.65	0.17	0.78	0.09
			D3		TLR2 alone	未知样品	TLR1		23.51			TLR2-SybrGreen	TLR1-N682A/TLR2	2	19.64	19.64	0.1	593.58	42.5	771.83
			D4		TLR1/TLR2	未知样品	TLR1		17.63			[actin-SybrGreen]	TLR1-N682A/TLR2	2	13.67	13.67	0.09	0.77	0.05
			D5		TLR1-C667A/TLR2	未知样品	TLR1		17.34			TLR2-SybrGreen	TLR1-C686A/TLR2	2	19.76	19.76	0.12	543.73	43.78	732.05
			D6		TLR1-H669A/TLR2	未知样品	TLR1		17.34			[actin-SybrGreen]	TLR1-C686A/TLR2	2	13.72	13.72	0.07	0.74	0.04
			D7		TLR1-E670A/TLR2	未知样品	TLR1		17.35			TLR2-SybrGreen	TLR1-C707A/TLR2	2	19.87	19.87	0.07	504.77	24.02	767.05
			D8		TLR1-N672A/TLR2	未知样品	TLR1		17.51			[actin-SybrGreen]	TLR1-C707A/TLR2	2	13.9	13.9	0.15	0.66	0.07
			D9		TLR1-N682A/TLR2	未知样品	TLR1		17.4
			D10		TLR1-C686A/TLR2	未知样品	TLR1		17.62
			D11		TLR1-C707A/TLR2	未知样品	TLR1		18.01
			D12			空白
			E1		Vector	对照组	TLR2		28.94
			E2		TLR1 alone	未知样品	TLR2		28.72
			E3		TLR2 alone	未知样品	TLR2		19.7
			E4		TLR1/TLR2	未知样品	TLR2		19.57
			E5		TLR1-C667A/TLR2	未知样品	TLR2		19.57
			E6		TLR1-H669A/TLR2	未知样品	TLR2		19.49
			E7		TLR1-E670A/TLR2	未知样品	TLR2		19.59
			E8		TLR1-N672A/TLR2	未知样品	TLR2		19.86
			E9		TLR1-N682A/TLR2	未知样品	TLR2		19.71
			E10		TLR1-C686A/TLR2	未知样品	TLR2		19.85
			E11		TLR1-C707A/TLR2	未知样品	TLR2		19.82
			E12			空白
			F1		Vector	对照组	TLR2		28.76
			F2		TLR1 alone	未知样品	TLR2		28.71
			F3		TLR2 alone	未知样品	TLR2		19.53
			F4		TLR1/TLR2	未知样品	TLR2		19.5
			F5		TLR1-C667A/TLR2	未知样品	TLR2		19.5
			F6		TLR1-H669A/TLR2	未知样品	TLR2		19.55
			F7		TLR1-E670A/TLR2	未知样品	TLR2		19.54
			F8		TLR1-N672A/TLR2	未知样品	TLR2		19.71
			F9		TLR1-N682A/TLR2	未知样品	TLR2		19.57
			F10		TLR1-C686A/TLR2	未知样品	TLR2		19.68
			F11		TLR1-C707A/TLR2	未知样品	TLR2		19.92
			F12			空白
		Raw data 2	孔		样品名称	样品类型	目的基因	内参基因	目的基因Ct		Analysis 2	基因	样品名称	重复个数	Ct平均值	对照组Ct平均值	对照组 Ct平均值的标准偏差	dCt相对定量	dCt相对定量标准偏差	相对定量表达
			A1		Vector	对照组	actin		13.38			TLR1-SybrGreen	Vector	2	23.76	23.76	0.18	1	0.12	1	1.1
			A2		TLR1 alone	未知样品	actin		13.51			[actin-SybrGreen]	Vector	2	13.35	13.35	0.04	1	0.03
			A3		TLR2 alone	未知样品	actin		14.34			TLR1-SybrGreen	TLR1 alone	2	16.91	16.91	0.27	115.86	21.56	136.7	150.37
			A4		TLR1/TLR2	未知样品	actin		13.5			[actin-SybrGreen]	TLR1 alone	2	13.59	13.59	0.12	0.85	0.07
			A5		TLR1-C667A/TLR2	未知样品	actin		13.55			TLR1-SybrGreen	TLR2 alone	2	23.6	23.6	0.28	1.12	0.22	2.35	2.585
			A6		TLR1-H669A/TLR2	未知样品	actin		13.41			[actin-SybrGreen]	TLR2 alone	2	14.42	14.42	0.1	0.48	0.03
			A7		TLR1-E670A/TLR2	未知样品	actin		13.37			TLR1-SybrGreen	TLR1/TLR2	2	17.42	17.42	0.19	81.1	10.65	88.75	97.625
			A8		TLR1-N672A/TLR2	未知样品	actin		13.79			[actin-SybrGreen]	TLR1/TLR2	2	13.48	13.48	0.03	0.91	0.02
			A9		TLR1-N682A/TLR2	未知样品	actin		13.58			TLR1-SybrGreen	TLR1-C667A/TLR2	2	17.54	17.54	0.18	74.73	9.57	93.98	103.378
			A10		TLR1-C686A/TLR2	未知样品	actin		13.56			[actin-SybrGreen]	TLR1-C667A/TLR2	2	13.68	13.68	0.19	0.8	0.1
			A11		TLR1-C707A/TLR2	未知样品	actin		13.63			TLR1-SybrGreen	TLR1-H669A/TLR2	2	17.38	17.38	0.2	83.6	11.58	93.24	102.564
			A12			空白						[actin-SybrGreen]	TLR1-H669A/TLR2	2	13.51	13.51	0.13	0.9	0.08
			B1		Vector	对照组	actin		13.32			TLR1-SybrGreen	TLR1-E670A/TLR2	2	17.36	17.36	0.17	84.48	9.98	90.56	99.616
			B2		TLR1 alone	未知样品	actin		13.67			[actin-SybrGreen]	TLR1-E670A/TLR2	2	13.45	13.45	0.11	0.93	0.07
			B3		TLR2 alone	未知样品	actin		14.49			TLR1-SybrGreen	TLR1-N672A/TLR2	2	17.45	17.45	0.23	79.78	12.78	103.76	114.136
			B4		TLR1/TLR2	未知样品	actin		13.46			[actin-SybrGreen]	TLR1-N672A/TLR2	2	13.73	13.73	0.09	0.77	0.05
			B5		TLR1-C667A/TLR2	未知样品	actin		13.81			TLR1-SybrGreen	TLR1-N682A/TLR2	2	17.51	17.51	0.19	76.42	9.84	88.4	97.24
			B6		TLR1-H669A/TLR2	未知样品	actin		13.6			[actin-SybrGreen]	TLR1-N682A/TLR2	2	13.56	13.56	0.02	0.86	0.01
			B7		TLR1-E670A/TLR2	未知样品	actin		13.53			TLR1-SybrGreen	TLR1-C686A/TLR2	2	17.64	17.64	0.00132	69.82	0.06	88.07	96.877
			B8		TLR1-N672A/TLR2	未知样品	actin		13.67			[actin-SybrGreen]	TLR1-C686A/TLR2	2	13.68	13.68	0.18	0.79	0.1
			B9		TLR1-N682A/TLR2	未知样品	actin		13.54			TLR1-SybrGreen	TLR1-C707A/TLR2	2	17.64	17.64	0.22	70.02	10.44	89.03	97.933
			B10		TLR1-C686A/TLR2	未知样品	actin		13.81			[actin-SybrGreen]	TLR1-C707A/TLR2	2	13.7	13.7	0.09	0.79	0.05
			B11		TLR1-C707A/TLR2	未知样品	actin		13.76			TLR2-SybrGreen	Vector	2	29	29	0.17	1	0.12	1	1.1
			B12			空白						[actin-SybrGreen]	Vector	2	13.35	13.35	0.04	1	0.03
			C1		Vector	对照组	TLR1		23.89			TLR2-SybrGreen	TLR1 alone	2	29.15	29.15	0.14	0.9	0.09	1.07	1.177
			C2		TLR1 alone	未知样品	TLR1		17.1			[actin-SybrGreen]	TLR1 alone	2	13.59	13.59	0.12	0.85	0.07
			C3		TLR2 alone	未知样品	TLR1		23.8			TLR2-SybrGreen	TLR2 alone	2	19.38	19.38	0.06	787.35	30.77	1648.27	1813.1
			C4		TLR1/TLR2	未知样品	TLR1		17.56			[actin-SybrGreen]	TLR2 alone	2	14.42	14.42	0.1	0.48	0.03
			C5		TLR1-C667A/TLR2	未知样品	TLR1		17.67			TLR2-SybrGreen	TLR1/TLR2	2	19.62	19.62	0.01	666.03	4.67	728.88	801.768
			C6		TLR1-H669A/TLR2	未知样品	TLR1		17.52			[actin-SybrGreen]	TLR1/TLR2	2	13.48	13.48	0.03	0.91	0.02
			C7		TLR1-E670A/TLR2	未知样品	TLR1		17.48			TLR2-SybrGreen	TLR1-C667A/TLR2	2	19.55	19.55	0.04	701.47	19.39	882.16	970.376
			C8		TLR1-N672A/TLR2	未知样品	TLR1		17.61			[actin-SybrGreen]	TLR1-C667A/TLR2	2	13.68	13.68	0.19	0.8	0.1
			C9		TLR1-N682A/TLR2	未知样品	TLR1		17.64			TLR2-SybrGreen	TLR1-H669A/TLR2	2	19.52	19.52	0.04	712.35	17.34	794.5	873.95
			C10		TLR1-C686A/TLR2	未知样品	TLR1		17.64			[actin-SybrGreen]	TLR1-H669A/TLR2	2	13.51	13.51	0.13	0.9	0.08
			C11		TLR1-C707A/TLR2	未知样品	TLR1		17.79			TLR2-SybrGreen	TLR1-E670A/TLR2	2	19.6	19.6	0.03	674.85	13.2	723.4	795.74
			C12			空白						[actin-SybrGreen]	TLR1-E670A/TLR2	2	13.45	13.45	0.11	0.93	0.07
			D1		Vector	对照组	TLR1		23.64			TLR2-SybrGreen	TLR1-N672A/TLR2	2	19.67	19.67	0.05	643.51	22.81	837.01	920.711
			D2		TLR1 alone	未知样品	TLR1		16.72			[actin-SybrGreen]	TLR1-N672A/TLR2	2	13.73	13.73	0.09	0.77	0.05
			D3		TLR2 alone	未知样品	TLR1		23.4			TLR2-SybrGreen	TLR1-N682A/TLR2	2	19.61	19.61	0.08	670.4	35.03	775.43	852.973
			D4		TLR1/TLR2	未知样品	TLR1		17.29			[actin-SybrGreen]	TLR1-N682A/TLR2	2	13.56	13.56	0.02	0.86	0.01
			D5		TLR1-C667A/TLR2	未知样品	TLR1		17.41			TLR2-SybrGreen	TLR1-C686A/TLR2	2	19.73	19.73	0.12	618.64	50.45	780.27	858.297
			D6		TLR1-H669A/TLR2	未知样品	TLR1		17.24			[actin-SybrGreen]	TLR1-C686A/TLR2	2	13.68	13.68	0.18	0.79	0.1
			D7		TLR1-E670A/TLR2	未知样品	TLR1		17.24			TLR2-SybrGreen	TLR1-C707A/TLR2	2	19.79	19.79	0.02	593.6	7.56	754.78	830.258
			D8		TLR1-N672A/TLR2	未知样品	TLR1		17.28			[actin-SybrGreen]	TLR1-C707A/TLR2	2	13.7	13.7	0.09	0.79	0.05
			D9		TLR1-N682A/TLR2	未知样品	TLR1		17.38
			D10		TLR1-C686A/TLR2	未知样品	TLR1		17.64
			D11		TLR1-C707A/TLR2	未知样品	TLR1		17.48
			D12			空白
			E1		Vector	对照组	TLR2		28.88
			E2		TLR1 alone	未知样品	TLR2		29.04
			E3		TLR2 alone	未知样品	TLR2		19.42
			E4		TLR1/TLR2	未知样品	TLR2		19.63
			E5		TLR1-C667A/TLR2	未知样品	TLR2		19.52
			E6		TLR1-H669A/TLR2	未知样品	TLR2		19.55
			E7		TLR1-E670A/TLR2	未知样品	TLR2		19.62
			E8		TLR1-N672A/TLR2	未知样品	TLR2		19.63
			E9		TLR1-N682A/TLR2	未知样品	TLR2		19.67
			E10		TLR1-C686A/TLR2	未知样品	TLR2		19.81
			E11		TLR1-C707A/TLR2	未知样品	TLR2		19.77
			E12			空白
			F1		Vector	对照组	TLR2		29.12
			F2		TLR1 alone	未知样品	TLR2		29.25
			F3		TLR2 alone	未知样品	TLR2		19.34
			F4		TLR1/TLR2	未知样品	TLR2		19.61
			F5		TLR1-C667A/TLR2	未知样品	TLR2		19.57
			F6		TLR1-H669A/TLR2	未知样品	TLR2		19.5
			F7		TLR1-E670A/TLR2	未知样品	TLR2		19.58
			F8		TLR1-N672A/TLR2	未知样品	TLR2		19.71
			F9		TLR1-N682A/TLR2	未知样品	TLR2		19.56
			F10		TLR1-C686A/TLR2	未知样品	TLR2		19.64
			F11		TLR1-C707A/TLR2	未知样品	TLR2		19.8
			F12			空白
		Raw data 3	孔		样品名称	样品类型	目的基因	内参基因	目的基因Ct		Analysis 3	基因	样品名称	重复个数	Ct平均值	对照组Ct平均值	对照组 Ct平均值的标准偏差	dCt相对定量	dCt相对定量标准偏差	相对定量表达
			A1		Vector	对照组	actin		13.1			TLR1-SybrGreen	Vector	2	23.44	23.44	0.16	1	0.11	1	1.2
			A2		TLR1 alone	未知样品	actin		13.31			[actin-SybrGreen]	Vector	2	13.2	13.2	0.13	1	0.09
			A3		TLR2 alone	未知样品	actin		14.13			TLR1-SybrGreen	TLR1 alone	2	16.76	16.76	0.39	102.34	27.98	115.87	139.044
			A4		TLR1/TLR2	未知样品	actin		13.37			[actin-SybrGreen]	TLR1 alone	2	13.37	13.37	0.09	0.88	0.06
			A5		TLR1-C667A/TLR2	未知样品	actin		13.35			TLR1-SybrGreen	TLR2 alone	2	23.44	23.44	0.01	1	0.01	1.83	2.196
			A6		TLR1-H669A/TLR2	未知样品	actin		13.5			[actin-SybrGreen]	TLR2 alone	2	14.07	14.07	0.08	0.54	0.03
			A7		TLR1-E670A/TLR2	未知样品	actin		13.56			TLR1-SybrGreen	TLR1/TLR2	2	17.47	17.47	0.22	62.77	9.58	76.15	91.38
			A8		TLR1-N672A/TLR2	未知样品	actin		13.57			[actin-SybrGreen]	TLR1/TLR2	2	13.47	13.47	0.15	0.82	0.09
			A9		TLR1-N682A/TLR2	未知样品	actin		13.68			TLR1-SybrGreen	TLR1-C667A/TLR2	2	17.4	17.4	0.12	65.87	5.66	79.89	95.868
			A10		TLR1-C686A/TLR2	未知样品	actin		13.54			[actin-SybrGreen]	TLR1-C667A/TLR2	2	13.47	13.47	0.18	0.82	0.1
			A11		TLR1-C707A/TLR2	未知样品	actin		13.81			TLR1-SybrGreen	TLR1-H669A/TLR2	2	17.37	17.37	0.08	67.04	3.87	83.07	99.684
			A12			空白						[actin-SybrGreen]	TLR1-H669A/TLR2	2	13.51	13.51	0.00442	0.81	0.00247
			B1		Vector	对照组	actin		13.29			TLR1-SybrGreen	TLR1-E670A/TLR2	2	17.32	17.32	0.25	69.22	11.76	87.76	105.312
			B2		TLR1 alone	未知样品	actin		13.44			[actin-SybrGreen]	TLR1-E670A/TLR2	2	13.54	13.54	0.02	0.79	0.01
			B3		TLR2 alone	未知样品	actin		14.02			TLR1-SybrGreen	TLR1-N672A/TLR2	2	17.37	17.37	0.26	66.91	12.22	83.1	99.72
			B4		TLR1/TLR2	未知样品	actin		13.58			[actin-SybrGreen]	TLR1-N672A/TLR2	2	13.51	13.51	0.08	0.81	0.05
			B5		TLR1-C667A/TLR2	未知样品	actin		13.6			TLR1-SybrGreen	TLR1-N682A/TLR2	2	17.52	17.52	0.18	60.44	7.44	90.27	108.324
			B6		TLR1-H669A/TLR2	未知样品	actin		13.51			[actin-SybrGreen]	TLR1-N682A/TLR2	2	13.77	13.77	0.14	0.67	0.06
			B7		TLR1-E670A/TLR2	未知样品	actin		13.52			TLR1-SybrGreen	TLR1-C686A/TLR2	2	17.59	17.59	0.29	57.41	11.34	75.47	90.564
			B8		TLR1-N672A/TLR2	未知样品	actin		13.45			[actin-SybrGreen]	TLR1-C686A/TLR2	2	13.59	13.59	0.08	0.76	0.04
			B9		TLR1-N682A/TLR2	未知样品	actin		13.87			TLR1-SybrGreen	TLR1-C707A/TLR2	2	17.78	17.78	0.08	50.63	2.72	77.7	93.24
			B10		TLR1-C686A/TLR2	未知样品	actin		13.64			[actin-SybrGreen]	TLR1-C707A/TLR2	2	13.81	13.81	0.01	0.65	0.00492
			B11		TLR1-C707A/TLR2	未知样品	actin		13.82			TLR2-SybrGreen	Vector	2	28.63	28.63	0.12	1	0.08	1	1.2
			B12			空白						[actin-SybrGreen]	Vector	2	13.2	13.2	0.13	1	0.09
			C1		Vector	对照组	TLR1		23.55			TLR2-SybrGreen	TLR1 alone	2	28.66	28.66	0.09	0.98	0.06	1.11	1.332
			C2		TLR1 alone	未知样品	TLR1		17.04			[actin-SybrGreen]	TLR1 alone	2	13.37	13.37	0.09	0.88	0.06
			C3		TLR2 alone	未知样品	TLR1		23.44			TLR2-SybrGreen	TLR2 alone	2	18.88	18.88	0.2	860.31	119.67	1579.29	1895.15
			C4		TLR1/TLR2	未知样品	TLR1		17.62			[actin-SybrGreen]	TLR2 alone	2	14.07	14.07	0.08	0.54	0.03
			C5		TLR1-C667A/TLR2	未知样品	TLR1		17.48			TLR2-SybrGreen	TLR1/TLR2	2	19.62	19.62	0.07	514.83	26.02	624.62	749.544
			C6		TLR1-H669A/TLR2	未知样品	TLR1		17.43			[actin-SybrGreen]	TLR1/TLR2	2	13.47	13.47	0.15	0.82	0.09
			C7		TLR1-E670A/TLR2	未知样品	TLR1		17.5			TLR2-SybrGreen	TLR1-C667A/TLR2	2	19.62	19.62	0.16	515.1	56.77	624.78	749.736
			C8		TLR1-N672A/TLR2	未知样品	TLR1		17.56			[actin-SybrGreen]	TLR1-C667A/TLR2	2	13.47	13.47	0.18	0.82	0.1
			C9		TLR1-N682A/TLR2	未知样品	TLR1		17.65			TLR2-SybrGreen	TLR1-H669A/TLR2	2	19.47	19.47	0.08	571.61	33.61	708.31	849.972
			C10		TLR1-C686A/TLR2	未知样品	TLR1		17.8			[actin-SybrGreen]	TLR1-H669A/TLR2	2	13.51	13.51	0.00442	0.81	0.00247
			C11		TLR1-C707A/TLR2	未知样品	TLR1		17.83			TLR2-SybrGreen	TLR1-E670A/TLR2	2	19.49	19.49	0.01	563.75	3.79	714.73	857.676
			C12			空白						[actin-SybrGreen]	TLR1-E670A/TLR2	2	13.54	13.54	0.02	0.79	0.01
			D1		Vector	对照组	TLR1		23.33			TLR2-SybrGreen	TLR1-N672A/TLR2	2	19.45	19.45	0.23	580.94	93.03	721.49	865.788
			D2		TLR1 alone	未知样品	TLR1		16.48			[actin-SybrGreen]	TLR1-N672A/TLR2	2	13.51	13.51	0.08	0.81	0.05
			D3		TLR2 alone	未知样品	TLR1		23.43			TLR2-SybrGreen	TLR1-N682A/TLR2	2	19.67	19.67	0.16	499.35	55.48	745.8	894.96
			D4		TLR1/TLR2	未知样品	TLR1		17.31			[actin-SybrGreen]	TLR1-N682A/TLR2	2	13.77	13.77	0.14	0.67	0.06
			D5		TLR1-C667A/TLR2	未知样品	TLR1		17.31			TLR2-SybrGreen	TLR1-C686A/TLR2	2	19.76	19.76	0.13	468.94	43.74	616.54	739.848
			D6		TLR1-H669A/TLR2	未知样品	TLR1		17.31			[actin-SybrGreen]	TLR1-C686A/TLR2	2	13.59	13.59	0.08	0.76	0.04
			D7		TLR1-E670A/TLR2	未知样品	TLR1		17.15			TLR2-SybrGreen	TLR1-C707A/TLR2	2	19.67	19.67	0.05	499.94	17.7	767.26	920.712
			D8		TLR1-N672A/TLR2	未知样品	TLR1		17.19			[actin-SybrGreen]	TLR1-C707A/TLR2	2	13.81	13.81	0.01	0.65	0.00492
			D9		TLR1-N682A/TLR2	未知样品	TLR1		17.39
			D10		TLR1-C686A/TLR2	未知样品	TLR1		17.39
			D11		TLR1-C707A/TLR2	未知样品	TLR1		17.72
			D12			空白
			E1		Vector	对照组	TLR2		28.71
			E2		TLR1 alone	未知样品	TLR2		28.73
			E3		TLR2 alone	未知样品	TLR2		18.74
			E4		TLR1/TLR2	未知样品	TLR2		19.57
			E5		TLR1-C667A/TLR2	未知样品	TLR2		19.51
			E6		TLR1-H669A/TLR2	未知样品	TLR2		19.53
			E7		TLR1-E670A/TLR2	未知样品	TLR2		19.5
			E8		TLR1-N672A/TLR2	未知样品	TLR2		19.29
			E9		TLR1-N682A/TLR2	未知样品	TLR2		19.78
			E10		TLR1-C686A/TLR2	未知样品	TLR2		19.85
			E11		TLR1-C707A/TLR2	未知样品	TLR2		19.7
			E12			空白
			F1		Vector	对照组	TLR2		28.55
			F2		TLR1 alone	未知样品	TLR2		28.6
			F3		TLR2 alone	未知样品	TLR2		19.02
			F4		TLR1/TLR2	未知样品	TLR2		19.67
			F5		TLR1-C667A/TLR2	未知样品	TLR2		19.73
			F6		TLR1-H669A/TLR2	未知样品	TLR2		19.41
			F7		TLR1-E670A/TLR2	未知样品	TLR2		19.48
			F8		TLR1-N672A/TLR2	未知样品	TLR2		19.61
			F9		TLR1-N682A/TLR2	未知样品	TLR2		19.55
			F10		TLR1-C686A/TLR2	未知样品	TLR2		19.66
			F11		TLR1-C707A/TLR2	未知样品	TLR2		19.63
			F12			空白
